# Supplementary material for: Mystery or method? Evaluating claims of increased energy expenditure during a ketogenic diet
Source: PLoS One. 2019 Dec 9;14(12):e0225944. doi: 10.1371/journal.pone.0225944 (PMC6901214; doi:10.1371/journal.pone.0225944)
Supplement: S1 File — (XLSX) [file pone.0225944.s001.xlsx]

## Sheet: PLoS ONE individual data
Subject_ID	Diet period	Intake (kcal/d)	EE chamber (kcal/d)	EE_DLW original (kcal/d)	Ketone Excr (g/d)	RQ_Chamber	CO2_DLW (L/d)	BWDaily rate (kg/d)	dBW DXA rate (kg/d)	dFM rate (kg/d)	dFFM rate (kg/d)	dES/dt (kcal/d)	Ebal chamber (kcal/d)	Period-chamber imbalance (kcal/d)	adjusted RQ	EE_DLW revised (kcal/d)	Intake-EE_DLW revised (kcal/d)	Energy balance discrepancy (kcal/d)	EE_nonchamber original (kcal/d)	KD-BD EE_nonchamber original (kcal/d)	EE_nonchamber revised (kcal/d)	KD-BD EE_nonchamber revised (kcal/d)
01-003	BD	2845.79	2834.88	3138.94	0.763109	0.86523	568.633	-0.022143	-0.018364	-0.043501	0.0251373	-376.908	10.9104	-387.819	0.844767	3197.96	-352.176	-197.142	3260.57		3343.2
01-004	BD	2674.79	2675.64	3127.19	0.392829	0.886934	577.716	-0.10022	-0.153251	-0.022027	-0.131224	-349.198	-0.847467	-348.35	0.868554	3177.94	-503.152	-503.152	3307.82		3378.87
01-005	BD	2716.72	2575.81	3205.71	0.550311	0.874262	585.491	-0.0679121	-0.140425	-0.082517	-0.057908	-831.107	140.914	-972.021	0.822974	3364.05	-647.331	-647.331	3457.67		3679.35
01-006	BD	3018.96	3083.89	3419.71	0.339985	0.880524	628.047	-0.16022	-0.168805	-0.0686385	-0.100166	-748.521	-64.9319	-683.589	0.844455	3534.48	-515.522	-515.522	3554.03		3714.72
01-008	BD	2696.03	2583.04	2812.45	0.4655	0.923042	536.444	-0.0758242	-0.060052	-0.0845653	0.0245137	-759.492	112.985	-872.476	0.877007	2927.73	-231.702	-231.702	2904.21		3065.6
02-001	BD	1967.45	1959.55	2329.94	0.298163	0.890177	431.695	-0.126154	-0.035779	0.0080154	-0.043794	26.3698	7.9074	18.4624	0.891151	2326.16	-358.712	-358.712	2478.1		2472.81
02-004	BD	2400.42	2294.54	2500.08	0.559023	0.881287	459.621	-0.059341	-0.042731	-0.022179	-0.020552	-228.872	105.876	-334.747	0.863624	2539.3	-138.881	-138.881	2582.29		2637.2
02-005	BD	2898.03	2767.77	3043.96	0.334004	0.899462	568.664	-0.033407	-0.028153	-0.110068	0.081915	-933.526	130.255	-1063.78	0.843332	3203.68	-305.65	-305.65	3154.44		3378.04
02-009	BD	2468.74	2377.41	2710.71	0.457591	0.893143	503.637	-0.050769	-0.031733	-0.137048	0.105315	-1158.7	91.3367	-1250.03	0.827186	2881.79	-413.046	-413.046	2844.02		3083.54
03-002	BD	2470.71	2296.18	2480.95	0.216916	0.89929	463.387	-0.03011	-0.040824	0.0323707	-0.0731942	220.534	174.535	45.999	0.901718	2473.74	-3.03209	-3.03209	2554.86		2544.77
03-008	BD	2746.17	2601.73	2748.78	0.393412	0.89425	511.184	-0.027692	-0.015031	-0.028703	0.0136718	-251.899	144.444	-396.342	0.873337	2799.43	-53.2536	-53.2536	2807.6		2878.5
03-009	BD	2640.49	2508.36	2597.12	0.381655	0.889953	481.125	-0.057363	-0.0625669	-0.017081	-0.045486	-208.888	132.131	-341.018	0.87196	2638.14	2.35501	2.35501	2632.62		2690.05
03-010	BD	2397.9	2245.57	2494.26	0.384741	0.874218	455.513	0.00571429	-0.0673216	-0.036963	-0.030359	-377.151	152.328	-529.478	0.846281	2558.66	-160.764	-160.764	2593.74		2683.9
04-006	BD	2701.49	2528.04	3921.07	0.334507	0.862306	708.091	0.0268132	0.0638133	0.0298423	0.033971	314.901	173.456	141.445	0.869769	3891.12	-1189.62	-1189.62	4478.28		4436.35
04-007	BD	4134.61	3939.35	4153.85	0.147323	0.786411	695.903	0.0542857	-0.056895	-0.085665	0.0287699	-765.038	195.255	-960.293	0.735741	4385.76	-251.155	-251.155	4239.65		4564.33
04-011	BD	2998.08	2774.54	3232.94	0.436787	0.795787	547.048	-0.0958242	-0.126978	-0.027228	-0.0997505	-362.946	223.539	-586.485	0.764842	3337.89	-339.808	-339.808	3416.31		3563.22
04-012	BD	2763.34	2599.24	2475.8	0.668502	0.914151	468.738	-0.032143	0.018777	0.000498372	0.0182787	24.7414	164.102	-139.361	0.906798	2489.92	273.418	273.418	2426.43		2446.2
01-003	KD	2841.71	2844.93	3434.64	5.08676	0.771839	568.794	-0.053929	-0.107186	-0.039343	-0.0678435	-440.518	-3.21656	-437.301	0.767828	3447.29	-605.576	-296.853	3670.52	409.956	3688.23	345.032
01-004	KD	2692.86	2711.81	3255.5	5.90386	0.773645	540.635	-0.095	-0.098037	-0.0626488	-0.035388	-621.56	-18.9494	-602.611	0.768118	3272.8	-579.937	-36.0983	3472.97	165.155	3497.19	118.329
01-005	KD	2692.46	2597.03	3371.69	6.7864	0.777302	562.399	-0.0753571	-0.105475	-0.014539	-0.090936	-235.242	95.43	-330.672	0.774269	3380.46	-688.005	-256.614	3681.55	223.883	3693.84	14.49
01-006	KD	2988.94	3149.3	3910.57	2.25169	0.795743	662.446	-0.0864286	-0.0698258	-0.0858751	0.0160493	-780.984	-160.361	-620.623	0.790051	3931.09	-942.145	-447.374	4215.08	661.047	4243.8	529.083
01-008	KD	2692.86	2552.71	3118.52	4.12748	0.810417	537.271	0.000357143	-0.025512	-0.0033733	-0.022139	-55.7246	140.153	-195.878	0.80862	3122.11	-429.245	-431.289	3344.84	440.631	3349.87	284.265
02-001	KD	1906.67	1910.9	2623.8	0.55699	0.821537	455.753	-0.0045562	-0.0775808	-0.040488	-0.037093	-417.341	-4.23096	-413.11	0.817748	2631.9	-725.231	-699.148	2908.96	430.862	2920.3	447.489
02-004	KD	2393.27	2383.94	2857.8	2.02049	0.801763	487.269	0.00464286	0.10071	-0.0016222	0.102332	97.4787	9.32715	88.1516	0.802572	2853.55	-460.279	-486.857	3047.35	465.059	3041.39	404.189
02-005	KD	2892.68	2644.84	3435.75	1.09643	0.801146	584.848	-0.0725	-0.0933696	0.0356288	-0.128998	189.45	247.837	-58.3873	0.800611	3435.35	-542.673	-127.638	3752.12	597.684	3751.55	373.515
02-009	KD	2445.04	2398.32	2567.5	7.90885	0.782793	431.946	-0.047143	-0.0967947	-0.044322	-0.052473	-469.915	46.7156	-516.631	0.778055	2578.82	-133.78	136.096	2635.17	-208.851	2651.01	-432.527
03-002	KD	2444.89	2441.17	2390.24	2.14634	0.786648	401.448	-0.037143	-0.028234	-0.0721729	0.0439388	-622.876	3.72215	-626.598	0.780901	2403.14	41.7435	254.373	2369.86	-184.995	2387.94	-156.834
03-008	KD	2744.89	2513.54	2691.14	5.17019	0.784759	452.308	-0.061786	-0.017016	0.0239273	-0.040943	177.487	231.343	-53.8566	0.784265	2690.82	54.0686	407.77	2762.19	-45.4176	2761.73	-116.778
03-009	KD	2645.06	2672.45	2395.18	3.93558	0.782365	401.265	-0.025714	-0.025627	0.0292142	-0.054841	211.367	-27.3911	238.758	0.784555	2388.14	256.924	404.127	2284.27	-348.346	2274.41	-415.635
03-010	KD	2391.95	2535.15	2504.38	2.77802	0.762916	410.386	-0.029643	-0.03577	-0.0689233	0.0331532	-604.519	-143.2	-461.318	0.758685	2514.36	-122.413	47.2824	2492.07	-101.665	2506.05	-177.854
04-006	KD	2697.21	2632.47	4448.16	2.92454	0.724853	697.836	0.00642857	0.0400451	0.0209087	0.0191364	215.501	64.7328	150.768	0.726236	4438.46	-1741.25	-1778.06	5174.44	696.152	5160.86	724.507
04-007	KD	4149.66	3704.1	3859.41	0.79417	0.732388	609.972	0.0107143	-0.123844	-0.0929261	-0.030918	-898.222	445.552	-1343.77	0.720063	3911.96	237.697	176.361	3921.53	-318.124	3995.1	-569.226
04-011	KD	2997.35	2689.75	3466.81	1.35702	0.806817	593.656	-0.008929	-0.038744	-0.021316	-0.017428	-217.41	307.604	-525.014	0.802002	3481.49	-484.139	-433.023	3777.63	361.324	3798.19	234.965
04-012	KD	2793.74	2671.59	3612.08	2.58283	0.790013	608.496	0.0285714	0.0154686	-0.0058638	0.0213324	-31.0677	122.151	-153.219	0.788608	3615.01	-821.269	-984.83	3988.28	1561.85	3992.38	1546.18
									En Density BD (kcal/kg)	7001.51					mean BD	3042.81			3099.57		3209.45
									En Densiity KD (kcal/kg)	5724.62					SD	554.333			600.744		642.444
															mean KD	3182.16			3382.29	282.718	3394.93	185.482
															SD	603.831			764.065	477.251	766.413	508.477
															p-value	0.137929			0.0265694		0.152058
																	ave EB discrepancy (kcal/d)	SEM		ave KD-BD EEnon-chamber revised (kcal/d)	SEM	p-value
																	-267.751	133.255	17	185.482	123.324	0.152058
																	-173.357	100.131	16	151.793	126.294	0.248036
																	-119.259	90.0764	15	58.8335	91.3947	0.530156
																	-77.8384	85.921	14	31.0724	93.5351	0.745034
																	-46.3754	86.3592	13	2.37107	96.1556	0.980733
																	-12.9588	86.569	12	-41.5216	93.006	0.66394
																	25.2289	85.1062	11	-66.6568	98.0918	0.512222
																	70.8807	79.4067	10	-101.749	101.268	0.341263
																	33.4485	78.2964	9	-100.079	113.205	0.402455
																	-12.8863	71.5648	8	-60.6345	120.319	0.629767
																	27.6804	68.0771	7	-118.587	121.754	0.367679
																	75.0627	57.8373	6	-140.766	141.651	0.36597
																	39.2006	55.5752	5	-137.553	173.442	0.472121
																	4.91044	56.4621	4	-29.6343	175.289	0.876506
																	sorted ave EB discrepancy (kcal/d)	KD-BD EEnon-chamber revised (kcal/d)
																	-1778.06	724.507	0	p-value for trend	r
																	-984.83	1546.18	0	0.000783283	-0.977061
																	-699.148	447.489	0
																	-486.857	404.189	0
																	-447.374	529.083	0
																	-433.023	234.965	0
																	-431.289	284.265	0
																	407.77	-116.778	0
																	404.127	-415.635	0
																	-296.853	345.032	0
																	-256.614	14.49	0
																	254.373	-156.834	0
																	176.361	-569.226	0
																	136.096	-432.527	0
																	-127.638	373.515	0
																	47.2824	-177.854	0
																	-36.0983	118.329	0
